# Supplementary material for: Defatting of donor transplant livers during normothermic perfusion—a randomised clinical trial: study protocol for the DeFat study
Source: Trials. 2024 Jun 17;25:386. doi: 10.1186/s13063-024-08189-4 (PMC11181618; doi:10.1186/s13063-024-08189-4)
Supplement: Supplementary file 2 — Supplementary Material 2. [file 13063_2024_8189_MOESM2_ESM.zip]

Archive with 2 entries (2 files):
- DeFat_Consent_v1.2_2023_06_26_Final_Clean_ESM.docx
- DeFat_PIS_v1.3_2023_06_26_Final_Clean_ESM.docx
